# Supplementary material for: Melatonin Alleviates Lipopolysaccharide-Induced Endometritis by Inhibiting the Activation of NLRP3 Inflammasome through Autophagy
Source: Animals (Basel). 2023 Jul 28;13(15):2449. doi: 10.3390/ani13152449 (PMC10417527; doi:10.3390/ani13152449)
Supplement: Supplementary file 1 [file animals-13-02449-s001.zip]

Archive with 1 entries (1 files):
- animals-2484589-supplementary.pdf
